# Supplementary material for: A Systematic Review of Dynamic, Kinematic, and Muscle Activity during Gymnastic Still Rings Elements
Source: Sports (Basel). 2023 Feb 22;11(3):50. doi: 10.3390/sports11030050 (PMC10059656; doi:10.3390/sports11030050)
Supplement: Supplementary file 1 [file sports-11-00050-s001.zip]

Archive with 1 entries (1 files):
- sports-2139499-supplementary.pdf
